# Supplementary material for: ﻿Nomenclatural notes of Frullaniaauriculata (Frullaniaceae) and lectotypification of Porellatakakii (Porellaceae)
Source: PhytoKeys. 2024 May 2;241:215–20. doi: 10.3897/phytokeys.241.123013 (PMC11082485; doi:10.3897/phytokeys.241.123013)
Supplement: XML Treatment for Frullania auriculata [file phytokeys.241.123013-treatment1.xml]

<!DOCTYPE tp:taxon-treatment
  PUBLIC "-//TaxonX//DTD Taxonomic Treatment Publishing DTD v0 20100105//EN" "tax-treatment-NSO.dtd">
<tp:taxon-treatment xmlns:tp="http://www.plazi.org/taxpub"><tp:treatment-meta><kwd-group><label>Taxon classification</label><kwd>
              <named-content content-type="kingdom">Plantae</named-content>
            </kwd><kwd>
              <named-content content-type="order">Porellales</named-content>
            </kwd><kwd>
              <named-content content-type="family">Frullaniaceae</named-content>
            </kwd></kwd-group><mixed-citation publication-type="journal"><person-group><name><surname>Zheng</surname><given-names>Tian-Xiong</given-names></name></person-group><article-title>﻿Nomenclatural notes of <italic><tp:taxon-name><tp:taxon-name-part taxon-name-part-type="genus" reg="Frullania">Frullania</tp:taxon-name-part><tp:taxon-name-part taxon-name-part-type="species" reg="auriculata">auriculata</tp:taxon-name-part></tp:taxon-name></italic> (<tp:taxon-name><tp:taxon-name-part taxon-name-part-type="family">Frullaniaceae</tp:taxon-name-part></tp:taxon-name>) and lectotypification of <italic><tp:taxon-name><tp:taxon-name-part taxon-name-part-type="genus" reg="Porella">Porella</tp:taxon-name-part><tp:taxon-name-part taxon-name-part-type="species" reg="takakii">takakii</tp:taxon-name-part></tp:taxon-name></italic> (<tp:taxon-name><tp:taxon-name-part taxon-name-part-type="family">Porellaceae</tp:taxon-name-part></tp:taxon-name>)</article-title><source>PhytoKeys</source><day>02</day><month>05</month><year>2024</year><volume>241</volume><fpage>215</fpage><lpage>220</lpage><pub-id pub-id-type="doi">10.3897/phytokeys.241.123013</pub-id></mixed-citation></tp:treatment-meta><tp:nomenclature><label>﻿1.</label><tp:taxon-name>
            <object-id xmlns:xlink="http://www.w3.org/1999/xlink" content-type="arpha" xlink:type="simple">DA4A277E-64E3-5E31-BFF8-D30C24045076</object-id>
            <tp:taxon-name-part taxon-name-part-type="genus" reg="Frullania">Frullania</tp:taxon-name-part>
            <tp:taxon-name-part taxon-name-part-type="species" reg="auriculata">auriculata</tp:taxon-name-part>
          </tp:taxon-name><tp:taxon-authority>S.Hatt., Bull. Natl. Sci. Mus. Tokyo, B 11: 11 (1985).</tp:taxon-authority></tp:nomenclature><tp:treatment-sec sec-type="material" id="SECID0EICAC"><title>Original material citation.</title><p><bold>Type.</bold> Fiji. Mt. Victoria, 700–980 m alt. On tree trunk. 27 Aug. 1982. <italic>N. Kitagawa 23435</italic> (holotype: NICH 389176).</p></tp:treatment-sec><tp:treatment-sec sec-type="notes" id="SECID0ESCAC"><title>Note.</title><p><italic><tp:taxon-name><tp:taxon-name-part taxon-name-part-type="genus" reg="Frullania">Frullania</tp:taxon-name-part><tp:taxon-name-part taxon-name-part-type="species" reg="auriculata">auriculata</tp:taxon-name-part></tp:taxon-name></italic> was described based on a specimen collected from Fiji (<italic>N. Kitagawa 23455</italic>; <xref ref-type="bibr" rid="B6">Hattori 1985</xref>). The protologue states, the holotype and isotype of <italic><tp:taxon-name><tp:taxon-name-part taxon-name-part-type="genus" reg="Frullania">F.</tp:taxon-name-part><tp:taxon-name-part taxon-name-part-type="species" reg="auriculata">auriculata</tp:taxon-name-part></tp:taxon-name></italic> were deposited in NICH and TNS, respectively. However, these types are not included in the catalogue of type specimens (<xref ref-type="bibr" rid="B8">Inoue 1987</xref>; <xref ref-type="bibr" rid="B9">Mizutani et al. 2009</xref>) or registered in the online databases of either herbarium (<ext-link xmlns:xlink="http://www.w3.org/1999/xlink" xlink:href="https://hattorilab.org/database/" ext-link-type="uri" xlink:type="simple">https://hattorilab.org/database/</ext-link>; <ext-link xmlns:xlink="http://www.w3.org/1999/xlink" xlink:href="https://type.kahaku.go.jp/TypeDB/search?cls=bryophyta" ext-link-type="uri" xlink:type="simple">https://type.kahaku.go.jp/TypeDB/search?cls=bryophyta</ext-link>).</p><p>Recently, I reorganized the bryological collection of NICH and found a suspected type of <italic><tp:taxon-name><tp:taxon-name-part taxon-name-part-type="genus" reg="Frullania">Frullania</tp:taxon-name-part><tp:taxon-name-part taxon-name-part-type="species" reg="auriculata">auriculata</tp:taxon-name-part></tp:taxon-name></italic> (<italic>N. Kitagawa 23435</italic>; Fig. <xref ref-type="fig" rid="F1">1</xref>). This specimen fits all the information provided in the protologue of <italic><tp:taxon-name><tp:taxon-name-part taxon-name-part-type="genus" reg="Frullania">F.</tp:taxon-name-part><tp:taxon-name-part taxon-name-part-type="species" reg="auriculata">auriculata</tp:taxon-name-part></tp:taxon-name></italic> (e.g., collection site, altitude, substrate, and collector) expect for the collecting number, which is “<italic>23435</italic>” rather than “<italic>23455</italic>” as in the protologue (<xref ref-type="bibr" rid="B6">Hattori 1985</xref>). However, several lines of evidence suggest “<italic>N. Kitagawa 23435</italic>” is the type of <italic><tp:taxon-name><tp:taxon-name-part taxon-name-part-type="genus" reg="Frullania">F.</tp:taxon-name-part><tp:taxon-name-part taxon-name-part-type="species" reg="auriculata">auriculata</tp:taxon-name-part></tp:taxon-name></italic>.</p><fig id="F1" position="float" orientation="portrait"><object-id xmlns:xlink="http://www.w3.org/1999/xlink" content-type="doi" xlink:type="simple">10.3897/phytokeys.241.123013.figure1</object-id><object-id xmlns:xlink="http://www.w3.org/1999/xlink" content-type="arpha" xlink:type="simple">5B3E24BD-594E-50C1-B7BC-41ACA0AFA1D3</object-id><label>Figure 1.</label><caption><p>Specimen label of <italic>N. Kitagawa 23435</italic> (NICH 389176). Arrow, arrow head and asterisk indicate “Types”, “fig” and “この1点のみ” (= Only this one specimen), respectively, handwritten by Hattori.</p></caption><graphic xmlns:xlink="http://www.w3.org/1999/xlink" xlink:href="phytokeys-241-215_article-123013__-g001.jpg" position="float" orientation="portrait" xlink:type="simple" id="oo_1041193.jpg"><uri content-type="original_file" xlink:type="simple">https://binary.pensoft.net/fig/1041193</uri></graphic></fig><p>First, there are Hattori’s handwritten contents (species name, “type”, and “fig.”) on the label of “<italic>N. Kitagawa 23435</italic>”, which indicate that this specimen was examined, regarded as type, and used for drawing the illustration by Hattori himself (Fig. <xref ref-type="fig" rid="F1">1</xref>). Second, in the protologue of <italic><tp:taxon-name><tp:taxon-name-part taxon-name-part-type="genus" reg="Frullania">F.</tp:taxon-name-part><tp:taxon-name-part taxon-name-part-type="species" reg="auriculata">auriculata</tp:taxon-name-part></tp:taxon-name></italic>, <xref ref-type="bibr" rid="B6">Hattori (1985)</xref> cited only one specimen (<italic>N. Kitagawa 23455</italic>) and noted that this species was “known only from the type collection”. Hattori annotated the upper right corner of the specimen label “この1点のみ” (= Only this one specimen) (Fig. <xref ref-type="fig" rid="F1">1</xref>), which corresponds with the distributional statement provided in the protologue (<xref ref-type="bibr" rid="B6">Hattori 1985</xref>).</p><p>The innermost female bracteole of “<italic>N. Kitagawa 23435</italic>” perfectly matches the original illustration (Fig. <xref ref-type="fig" rid="F2">2</xref>). It should be noted that other parts of plants illustrated in the protologue were not located. These evidences seem to support that this newly located specimen (<italic>N. Kitagawa 23435</italic>) is the one used by Hattori himself to prepare the protologue of <italic><tp:taxon-name><tp:taxon-name-part taxon-name-part-type="genus" reg="Frullania">F.</tp:taxon-name-part><tp:taxon-name-part taxon-name-part-type="species" reg="auriculata">auriculata</tp:taxon-name-part></tp:taxon-name></italic> (<xref ref-type="bibr" rid="B6">Hattori 1985</xref>). Therefore, the type citation of <italic><tp:taxon-name><tp:taxon-name-part taxon-name-part-type="genus" reg="Frullania">F.</tp:taxon-name-part><tp:taxon-name-part taxon-name-part-type="species" reg="auriculata">auriculata</tp:taxon-name-part></tp:taxon-name></italic> should be corrected in accordance with Art. 9.2 of the International Code of Nomenclature (<xref ref-type="bibr" rid="B14">Turland et al. 2018</xref>), which is provided in the above section.</p><fig id="F2" position="float" orientation="portrait"><object-id xmlns:xlink="http://www.w3.org/1999/xlink" content-type="doi" xlink:type="simple">10.3897/phytokeys.241.123013.figure2</object-id><object-id xmlns:xlink="http://www.w3.org/1999/xlink" content-type="arpha" xlink:type="simple">40F4FB3E-5AB9-52F8-A54E-037581D33EF5</object-id><label>Figure 2.</label><caption><p>Innermost female bracteole of <italic><tp:taxon-name><tp:taxon-name-part taxon-name-part-type="genus" reg="Frullania">Frullania</tp:taxon-name-part><tp:taxon-name-part taxon-name-part-type="species" reg="auriculata">auriculata</tp:taxon-name-part></tp:taxon-name></italic> S.Hatt. <bold>A</bold> from the original illustration (<xref ref-type="bibr" rid="B6">Hattori 1985</xref>) <bold>B</bold> from <italic>N. Kitagawa 23435</italic> (NICH 389176). Arrows, arrow heads, asterisks and circles indicate the morphological similarities between A &amp; B.</p></caption><graphic xmlns:xlink="http://www.w3.org/1999/xlink" xlink:href="phytokeys-241-215_article-123013__-g002.jpg" position="float" orientation="portrait" xlink:type="simple" id="oo_1041194.jpg"><uri content-type="original_file" xlink:type="simple">https://binary.pensoft.net/fig/1041194</uri></graphic></fig><p>The misspelling of specimen numbers is not unique to <italic><tp:taxon-name><tp:taxon-name-part taxon-name-part-type="genus" reg="Frullania">Frullania</tp:taxon-name-part><tp:taxon-name-part taxon-name-part-type="species" reg="auriculata">auriculata</tp:taxon-name-part></tp:taxon-name></italic>, also occurring in the type citation for <tp:taxon-name><tp:taxon-name-part taxon-name-part-type="genus" reg="Frullania">Frullania</tp:taxon-name-part><tp:taxon-name-part taxon-name-part-type="species" reg="epiphylla">epiphylla</tp:taxon-name-part><tp:taxon-name-part taxon-name-part-type="infraspecific-rank">subsp.</tp:taxon-name-part><tp:taxon-name-part taxon-name-part-type="subspecies" reg="fijiensis">fijiensis</tp:taxon-name-part></tp:taxon-name> S.Hatt., described in the same study as <italic><tp:taxon-name><tp:taxon-name-part taxon-name-part-type="genus" reg="Frullania">F.</tp:taxon-name-part><tp:taxon-name-part taxon-name-part-type="species" reg="auriculata">auriculata</tp:taxon-name-part></tp:taxon-name></italic> (<xref ref-type="bibr" rid="B6">Hattori 1985</xref>), see <xref ref-type="bibr" rid="B15">Zheng (2024)</xref>.</p></tp:treatment-sec><ref-list><ref id="B6"><mixed-citation xmlns:xlink="http://www.w3.org/1999/xlink" xlink:type="simple"><person-group><name name-style="western"><surname>Hattori</surname><given-names>S</given-names></name></person-group> (<year>1985</year>) <article-title>A small collection of <italic><tp:taxon-name><tp:taxon-name-part taxon-name-part-type="genus">Frullania</tp:taxon-name-part></tp:taxon-name></italic> and <italic><tp:taxon-name><tp:taxon-name-part taxon-name-part-type="genus">Porella</tp:taxon-name-part></tp:taxon-name></italic> (<tp:taxon-name><tp:taxon-name-part taxon-name-part-type="class">Hepaticae</tp:taxon-name-part></tp:taxon-name>) made on Viti Levu, Fiji Islands. Bulletin of the National Science Museum, Tokyo, Series B.</article-title><source>Botany</source><volume>11</volume>(<issue>1</issue>): <fpage>11</fpage>–<lpage>17</lpage>.</mixed-citation></ref><ref id="B8"><mixed-citation xmlns:xlink="http://www.w3.org/1999/xlink" xlink:type="simple"><person-group><name name-style="western"><surname>Inoue</surname><given-names>H</given-names></name></person-group> (<year>1987</year>) Index of Type Specimens of <tp:taxon-name><tp:taxon-name-part taxon-name-part-type="phylum">Bryophyta</tp:taxon-name-part></tp:taxon-name> in National Science Museum, Tokyo. National Science Museum, Tokyo, 1–119.</mixed-citation></ref><ref id="B9"><mixed-citation xmlns:xlink="http://www.w3.org/1999/xlink" xlink:type="simple"><person-group><name name-style="western"><surname>Mizutani</surname><given-names>M</given-names></name><name name-style="western"><surname>Hasegawa</surname><given-names>J</given-names></name><name name-style="western"><surname>Iwatsuki</surname><given-names>Z</given-names></name></person-group> (<year>2009</year>) Type Specimens of Liverworts and Hornworts Located in the Herbarium of the Hattori Botanical Laboratory. Hattori Botanical Laboratory, Nichinan, 1–84.</mixed-citation></ref><ref id="B14"><mixed-citation xmlns:xlink="http://www.w3.org/1999/xlink" xlink:type="simple"><person-group><name name-style="western"><surname>Turland</surname><given-names>NJ</given-names></name><name name-style="western"><surname>Wiersema</surname><given-names>JH</given-names></name><name name-style="western"><surname>Barrie</surname><given-names>FR</given-names></name><name name-style="western"><surname>Greuter</surname><given-names>W</given-names></name><name name-style="western"><surname>Hawksworth</surname><given-names>DL</given-names></name><name name-style="western"><surname>Herendeen</surname><given-names>PS</given-names></name><name name-style="western"><surname>Knapp</surname><given-names>S</given-names></name><name name-style="western"><surname>Kusber</surname><given-names>WH</given-names></name><name name-style="western"><surname>Li</surname><given-names>DZ</given-names></name><name name-style="western"><surname>Marhold</surname><given-names>K</given-names></name><name name-style="western"><surname>May</surname><given-names>TW</given-names></name><name name-style="western"><surname>McNeill</surname><given-names>J</given-names></name><name name-style="western"><surname>Monro</surname><given-names>AM</given-names></name><name name-style="western"><surname>Prado</surname><given-names>J</given-names></name><name name-style="western"><surname>Price</surname><given-names>MJ</given-names></name><name name-style="western"><surname>Smith</surname><given-names>GF</given-names></name></person-group> (<year>2018</year>) International Code of Nomenclature for algae, fungi, and plants (Shenzhen Code) adopted by the Nineteenth International Botanical Congress Shenzhen, China, July 2017. Regnum Vegetabile 159. Koeltz Botanical Books, Glashütten. <ext-link xlink:href="10.12705/Code.2018" ext-link-type="doi" xlink:type="simple">https://doi.org/10.12705/Code.2018</ext-link></mixed-citation></ref><ref id="B15"><mixed-citation xmlns:xlink="http://www.w3.org/1999/xlink" xlink:type="simple"><person-group><name name-style="western"><surname>Zheng</surname><given-names>TX</given-names></name></person-group> (<year>2024</year>) <article-title>Nomenclature Notes on <tp:taxon-name><tp:taxon-name-part taxon-name-part-type="genus">Frullania</tp:taxon-name-part><tp:taxon-name-part taxon-name-part-type="species">epiphylla</tp:taxon-name-part><tp:taxon-name-part taxon-name-part-type="infraspecific-rank">subsp.</tp:taxon-name-part><tp:taxon-name-part taxon-name-part-type="subspecies">fijiensis</tp:taxon-name-part></tp:taxon-name> (<tp:taxon-name><tp:taxon-name-part taxon-name-part-type="family">Frullaniaceae</tp:taxon-name-part></tp:taxon-name>) and the type collection in the Herbarium of the Hattori Botanical Laboratory (NICH).</article-title><source>Acta Phytotaxonomica et Geobotanica</source><volume>75</volume>: <fpage>15</fpage>–<lpage>18</lpage>. <ext-link xlink:href="10.18942/apg.202313" ext-link-type="doi" xlink:type="simple">https://doi.org/10.18942/apg.202313</ext-link></mixed-citation></ref></ref-list></tp:taxon-treatment>
