# Supplementary material for: ﻿Nomenclatural notes of Frullaniaauriculata (Frullaniaceae) and lectotypification of Porellatakakii (Porellaceae)
Source: PhytoKeys. 2024 May 2;241:215–20. doi: 10.3897/phytokeys.241.123013 (PMC11082485; doi:10.3897/phytokeys.241.123013)
Supplement: XML Treatment for Porella takakii [file phytokeys.241.123013-treatment2.xml]

<!DOCTYPE tp:taxon-treatment
  PUBLIC "-//TaxonX//DTD Taxonomic Treatment Publishing DTD v0 20100105//EN" "tax-treatment-NSO.dtd">
<tp:taxon-treatment xmlns:tp="http://www.plazi.org/taxpub"><tp:treatment-meta><kwd-group><label>Taxon classification</label><kwd>
              <named-content content-type="kingdom">Plantae</named-content>
            </kwd><kwd>
              <named-content content-type="order">Porellales</named-content>
            </kwd><kwd>
              <named-content content-type="family">Porellaceae</named-content>
            </kwd></kwd-group><mixed-citation publication-type="journal"><person-group><name><surname>Zheng</surname><given-names>Tian-Xiong</given-names></name></person-group><article-title>﻿Nomenclatural notes of <italic><tp:taxon-name><tp:taxon-name-part taxon-name-part-type="genus" reg="Frullania">Frullania</tp:taxon-name-part><tp:taxon-name-part taxon-name-part-type="species" reg="auriculata">auriculata</tp:taxon-name-part></tp:taxon-name></italic> (<tp:taxon-name><tp:taxon-name-part taxon-name-part-type="family">Frullaniaceae</tp:taxon-name-part></tp:taxon-name>) and lectotypification of <italic><tp:taxon-name><tp:taxon-name-part taxon-name-part-type="genus" reg="Porella">Porella</tp:taxon-name-part><tp:taxon-name-part taxon-name-part-type="species" reg="takakii">takakii</tp:taxon-name-part></tp:taxon-name></italic> (<tp:taxon-name><tp:taxon-name-part taxon-name-part-type="family">Porellaceae</tp:taxon-name-part></tp:taxon-name>)</article-title><source>PhytoKeys</source><day>02</day><month>05</month><year>2024</year><volume>241</volume><fpage>215</fpage><lpage>220</lpage><pub-id pub-id-type="doi">10.3897/phytokeys.241.123013</pub-id></mixed-citation></tp:treatment-meta><tp:nomenclature><label>﻿2.</label><tp:taxon-name>
            <object-id xmlns:xlink="http://www.w3.org/1999/xlink" content-type="arpha" xlink:type="simple">D934B4D2-CBA7-5624-8583-C51DF0787E31</object-id>
            <tp:taxon-name-part taxon-name-part-type="genus" reg="Porella">Porella</tp:taxon-name-part>
            <tp:taxon-name-part taxon-name-part-type="species" reg="takakii">takakii</tp:taxon-name-part>
          </tp:taxon-name><tp:taxon-authority>S.Hatt., J. Jap. Bot. 28: 181 (1953).</tp:taxon-authority><tp:nomenclature-citation-list><tp:nomenclature-citation><tp:taxon-name>
                <tp:taxon-name-part taxon-name-part-type="genus" reg="Porella"/>
                <tp:taxon-name-part taxon-name-part-type="species" reg="oblongifolia"/>
                <tp:taxon-name-part taxon-name-part-type="infraspecific-rank"/>
                <tp:taxon-name-part taxon-name-part-type="variety" reg="takakii"/>
              </tp:taxon-name><comment>≡ <tp:taxon-name><tp:taxon-name-part taxon-name-part-type="genus" reg="Porella">Porella</tp:taxon-name-part><tp:taxon-name-part taxon-name-part-type="species" reg="oblongifolia">oblongifolia</tp:taxon-name-part><tp:taxon-name-part taxon-name-part-type="infraspecific-rank">var.</tp:taxon-name-part><tp:taxon-name-part taxon-name-part-type="variety" reg="takakii">takakii</tp:taxon-name-part></tp:taxon-name> (S.Hatt.) Inoue, Bull. Chichibu Mus. Nat. Hist. 6: 28 (1955). </comment></tp:nomenclature-citation></tp:nomenclature-citation-list></tp:nomenclature><tp:treatment-sec sec-type="material" id="SECID0E4MAC"><title>Original material citation.</title><p><bold>Type.</bold> Japan. Nagano County, Miwa-mura, shaded damp limestone ledge, associated with <italic><tp:taxon-name><tp:taxon-name-part taxon-name-part-type="genus" reg="Porella">P.</tp:taxon-name-part><tp:taxon-name-part taxon-name-part-type="species" reg="parvistipula">parvistipula</tp:taxon-name-part></tp:taxon-name></italic>, <italic><tp:taxon-name><tp:taxon-name-part taxon-name-part-type="genus" reg="Quercus">Quercus</tp:taxon-name-part><tp:taxon-name-part taxon-name-part-type="species" reg="crispula">crispula</tp:taxon-name-part></tp:taxon-name></italic> woods in upper part of Shiroiwa valley, <italic>ca.</italic> 1300 m alt. July 1952. <italic>N. Takaki s.n.</italic> (lectotype: NICH 41848, in <tp:taxon-name><tp:taxon-name-part taxon-name-part-type="class">Hepaticae</tp:taxon-name-part></tp:taxon-name> Japonicae Ser. 5, no. 241, here designated).</p></tp:treatment-sec><tp:treatment-sec sec-type="Note 1" id="SECID0EEOAC"><title>Note 1.</title><p><italic><tp:taxon-name><tp:taxon-name-part taxon-name-part-type="genus" reg="Porella">Porella</tp:taxon-name-part><tp:taxon-name-part taxon-name-part-type="species" reg="takakii">takakii</tp:taxon-name-part></tp:taxon-name></italic> was published by <xref ref-type="bibr" rid="B3">Hattori (1953)</xref>, and is considered to be closely related to <italic><tp:taxon-name><tp:taxon-name-part taxon-name-part-type="genus" reg="Porella">P.</tp:taxon-name-part><tp:taxon-name-part taxon-name-part-type="species" reg="oblongifolia">oblongifolia</tp:taxon-name-part></tp:taxon-name></italic> S.Hatt. but can be distinguished by its teeth-present leaves and leaf-lobules (<xref ref-type="bibr" rid="B2">Hattori 1943</xref>, <xref ref-type="bibr" rid="B3">1953</xref>). Later, <xref ref-type="bibr" rid="B7">Inoue (1955)</xref> considered the characters variable and reduced <italic><tp:taxon-name><tp:taxon-name-part taxon-name-part-type="genus" reg="Porella">P.</tp:taxon-name-part><tp:taxon-name-part taxon-name-part-type="species" reg="takakii">takakii</tp:taxon-name-part></tp:taxon-name></italic> to a new variety of <italic><tp:taxon-name><tp:taxon-name-part taxon-name-part-type="genus" reg="Porella">P.</tp:taxon-name-part><tp:taxon-name-part taxon-name-part-type="species" reg="oblongifolia">oblongifolia</tp:taxon-name-part></tp:taxon-name></italic>. <xref ref-type="bibr" rid="B1">Hara (1955)</xref> could not distinguish between the two species and synonymized <italic><tp:taxon-name><tp:taxon-name-part taxon-name-part-type="genus" reg="Porella">P.</tp:taxon-name-part><tp:taxon-name-part taxon-name-part-type="species" reg="takakii">takakii</tp:taxon-name-part></tp:taxon-name></italic> under <italic><tp:taxon-name><tp:taxon-name-part taxon-name-part-type="genus" reg="Porella">P.</tp:taxon-name-part><tp:taxon-name-part taxon-name-part-type="species" reg="oblongifolia">oblongifolia</tp:taxon-name-part></tp:taxon-name></italic>, which was followed by <xref ref-type="bibr" rid="B5">Hattori (1978)</xref>.</p><p>Although <italic><tp:taxon-name><tp:taxon-name-part taxon-name-part-type="genus" reg="Porella">Porella</tp:taxon-name-part><tp:taxon-name-part taxon-name-part-type="species" reg="takakii">takakii</tp:taxon-name-part></tp:taxon-name></italic> has been repeatedly researched, its original citation remains unclear because no specimen number was provided (<xref ref-type="bibr" rid="B3">Hattori 1953</xref>; Fig. <xref ref-type="fig" rid="F3">3</xref>). I investigated the original materials of <italic><tp:taxon-name><tp:taxon-name-part taxon-name-part-type="genus" reg="Porella">P.</tp:taxon-name-part><tp:taxon-name-part taxon-name-part-type="species" reg="takakii">takakii</tp:taxon-name-part></tp:taxon-name></italic> deposited in NICH and found that nine preparations belonging to five gatherings fit the original locality: (1) <italic>N. Takaki 327</italic> (NICH 51476, 51477, 51478, 51479, and 51480), (2) <italic>N. Takaki 328</italic> (NICH 51534), (3) <italic>N. Takaki s.n.</italic> (NICH 20909), (4) <italic>N. Takaki s.n.</italic> (NICH 41848, in <tp:taxon-name><tp:taxon-name-part taxon-name-part-type="class">Hepaticae</tp:taxon-name-part></tp:taxon-name> Japonicae Ser. 5, no. 241), and (5) <italic>N. Takaki s.n.</italic> (NICH 60513). The latter three specimens share an absent collection number, but they should be considered separate gatherings because they are neither cross-labelled nor bear a single and original label in common (Art. 8.3; <xref ref-type="bibr" rid="B14">Turland et al. 2018</xref>). However, none of these specimens perfectly align with the original ecological data (Fig. <xref ref-type="fig" rid="F3">3</xref>). For instance, “<italic>N. Takaki 327</italic>” (NICH 51476, 51477, 51479, and 51480) were collected from a “shaded, damp ledge of limestone”, while “<italic>N. Takaki 327</italic>” (NICH 51478) originated from a “<italic><tp:taxon-name><tp:taxon-name-part taxon-name-part-type="genus" reg="Quercus">Quercus</tp:taxon-name-part><tp:taxon-name-part taxon-name-part-type="species" reg="crispula">crispula</tp:taxon-name-part></tp:taxon-name></italic> forest, on shaded, damp ledge of limestone”. Similarly, “<italic>N. Takaki 328</italic>” (NICH 51534) was found in a “<italic><tp:taxon-name><tp:taxon-name-part taxon-name-part-type="genus" reg="Quercus">Quercus</tp:taxon-name-part><tp:taxon-name-part taxon-name-part-type="species" reg="crispula">crispula</tp:taxon-name-part></tp:taxon-name></italic> forest, shady limestone”, and “<italic>N. Takaki s.n.</italic>” (NICH 20909) from “associating with <italic><tp:taxon-name><tp:taxon-name-part taxon-name-part-type="genus" reg="Porella">P.</tp:taxon-name-part><tp:taxon-name-part taxon-name-part-type="species" reg="grandiloba">grandiloba</tp:taxon-name-part></tp:taxon-name></italic>, on shaded, damp ledge of limestone”; “<italic>N. Takaki s.n.</italic>” (NICH 60513) were collected from “on calcareous rock under <italic><tp:taxon-name><tp:taxon-name-part taxon-name-part-type="genus" reg="Quercus">Quercus</tp:taxon-name-part></tp:taxon-name></italic> woods”. Only “<italic>N. Takaki s.n.</italic>” (NICH 41848, in <tp:taxon-name><tp:taxon-name-part taxon-name-part-type="class">Hepaticae</tp:taxon-name-part></tp:taxon-name> Japonicae Ser. 5, no. 241) precisely matches the original ecological citation (<xref ref-type="bibr" rid="B4">Hattori 1954</xref>). It can be thus inferred that exicattae set contains isosyntypes, implying equal prioritisation of lectotype selection with other specimens listed above according to the Art. 9. 12 (<xref ref-type="bibr" rid="B14">Turland et al. 2018</xref>). It is worth noting that <xref ref-type="bibr" rid="B9">Mizutani et al. (2009)</xref> regarded “<italic>N. Takaki 328</italic>” (NICH 51534) as the holotype and “<italic>N. Takaki s.n.</italic>” (NICH 20909) as the isotype of <italic><tp:taxon-name><tp:taxon-name-part taxon-name-part-type="genus" reg="Porella">P.</tp:taxon-name-part><tp:taxon-name-part taxon-name-part-type="species" reg="takakii">takakii</tp:taxon-name-part></tp:taxon-name></italic>; however, this was not the case. All five gatherings noted above were considered syntypes of <italic><tp:taxon-name><tp:taxon-name-part taxon-name-part-type="genus" reg="Porella">P.</tp:taxon-name-part><tp:taxon-name-part taxon-name-part-type="species" reg="takakii">takakii</tp:taxon-name-part></tp:taxon-name></italic> (Art. 9.6; <xref ref-type="bibr" rid="B14">Turland et al. 2018</xref>).</p><fig id="F3" position="float" orientation="portrait"><object-id xmlns:xlink="http://www.w3.org/1999/xlink" content-type="doi" xlink:type="simple">10.3897/phytokeys.241.123013.figure3</object-id><object-id xmlns:xlink="http://www.w3.org/1999/xlink" content-type="arpha" xlink:type="simple">7DCAE3F6-01B2-501D-826D-77204E67743A</object-id><label>Figure 3.</label><caption><p>Type citation of <italic><tp:taxon-name><tp:taxon-name-part taxon-name-part-type="genus" reg="Porella">Porella</tp:taxon-name-part><tp:taxon-name-part taxon-name-part-type="species" reg="takakii">takakii</tp:taxon-name-part></tp:taxon-name></italic> S.Hatt. in its protologue (<xref ref-type="bibr" rid="B3">Hattori 1953</xref>). Only substrate, ecological habitat, collection site, altitude, date and collector were given. The red underline indicates the absent specific number.</p></caption><graphic xmlns:xlink="http://www.w3.org/1999/xlink" xlink:href="phytokeys-241-215_article-123013__-g003.jpg" position="float" orientation="portrait" xlink:type="simple" id="oo_1041195.jpg"><uri content-type="original_file" xlink:type="simple">https://binary.pensoft.net/fig/1041195</uri></graphic></fig><p>Due to the difficulty in assessing the condition of distributed exicattae specimens, only “<italic>N. Takaki s.n</italic>.” (NICH 41848) was examined, confirming its alignment with the original description and illustration, particularly in its apically toothed leaves, the most distinguishing characteristic of this species. Consequently, this specimen was designated as the lectotype of <italic><tp:taxon-name><tp:taxon-name-part taxon-name-part-type="genus" reg="Porella">P.</tp:taxon-name-part><tp:taxon-name-part taxon-name-part-type="species" reg="takakii">takakii</tp:taxon-name-part></tp:taxon-name></italic>, despite some plants displaying mechanical damage and lacking intact leaf apices (data not shown).</p><p>There seems to be an inconsistent issue that <italic><tp:taxon-name><tp:taxon-name-part taxon-name-part-type="genus" reg="Porella">Porella</tp:taxon-name-part><tp:taxon-name-part taxon-name-part-type="species" reg="takakii">takakii</tp:taxon-name-part></tp:taxon-name></italic> was recorded as associating with “<italic><tp:taxon-name><tp:taxon-name-part taxon-name-part-type="genus" reg="Porella">P.</tp:taxon-name-part><tp:taxon-name-part taxon-name-part-type="species" reg="parvistipula">parvistipula</tp:taxon-name-part></tp:taxon-name></italic> (Steph.)” (Probably an orthographic variant of <italic><tp:taxon-name><tp:taxon-name-part taxon-name-part-type="genus" reg="Porella">P.</tp:taxon-name-part><tp:taxon-name-part taxon-name-part-type="species" reg="parvistipula">parvistipula</tp:taxon-name-part></tp:taxon-name></italic> (Steph.) S.Hatt.) in the protologue (Fig. <xref ref-type="fig" rid="F3">3</xref>) but occurring with <italic><tp:taxon-name><tp:taxon-name-part taxon-name-part-type="genus" reg="Porella">P.</tp:taxon-name-part><tp:taxon-name-part taxon-name-part-type="species" reg="grandiloba">grandiloba</tp:taxon-name-part></tp:taxon-name></italic> Lindb. (NICH 20909). Since the former species (<italic><tp:taxon-name><tp:taxon-name-part taxon-name-part-type="genus" reg="Porella">P.</tp:taxon-name-part><tp:taxon-name-part taxon-name-part-type="species" reg="parvistipula">parvistipula</tp:taxon-name-part></tp:taxon-name></italic>) has been listed as one of the synonyms of the latter (<italic><tp:taxon-name><tp:taxon-name-part taxon-name-part-type="genus" reg="Porella">P.</tp:taxon-name-part><tp:taxon-name-part taxon-name-part-type="species" reg="grandiloba">grandiloba</tp:taxon-name-part></tp:taxon-name></italic>), both statements are actually the same (<xref ref-type="bibr" rid="B5">Hattori 1978</xref>).</p></tp:treatment-sec><ref-list><ref id="B3"><mixed-citation xmlns:xlink="http://www.w3.org/1999/xlink" xlink:type="simple"><person-group><name name-style="western"><surname>Hattori</surname><given-names>S</given-names></name></person-group> (<year>1953</year>) <article-title>Notulae de Hepaticis Japonicis.</article-title><source>Shokubutsu Kenkyu Zasshi</source><volume>28</volume>(<issue>6</issue>): <fpage>181</fpage>–<lpage>185</lpage>.</mixed-citation></ref><ref id="B2"><mixed-citation xmlns:xlink="http://www.w3.org/1999/xlink" xlink:type="simple"><person-group><name name-style="western"><surname>Hattori</surname><given-names>S</given-names></name></person-group> (<year>1943</year>) <article-title>Notulae de Hepaticis Japonicis (V).</article-title><source>Shokubutsu Kenkyu Zasshi</source><volume>19</volume>(<issue>7</issue>): <fpage>197</fpage>–<lpage>202</lpage>.</mixed-citation></ref><ref id="B7"><mixed-citation xmlns:xlink="http://www.w3.org/1999/xlink" xlink:type="simple"><person-group><name name-style="western"><surname>Inoue</surname><given-names>H</given-names></name></person-group> (<year>1955</year>) <article-title>Studies on the genus <italic><tp:taxon-name><tp:taxon-name-part taxon-name-part-type="genus">Porella</tp:taxon-name-part></tp:taxon-name></italic> (<tp:taxon-name><tp:taxon-name-part taxon-name-part-type="class">Hepaticae</tp:taxon-name-part></tp:taxon-name>) in Chichibu-Okutama Area, Central Japan.</article-title><source>Bulletin of the Chichibu Museum of Natural History</source><volume>6</volume>: <fpage>23</fpage>–<lpage>37</lpage>.</mixed-citation></ref><ref id="B1"><mixed-citation xmlns:xlink="http://www.w3.org/1999/xlink" xlink:type="simple"><person-group><name name-style="western"><surname>Hara</surname><given-names>M</given-names></name></person-group> (<year>1955</year>) <article-title>A review of <italic><tp:taxon-name><tp:taxon-name-part taxon-name-part-type="genus">Porella</tp:taxon-name-part></tp:taxon-name></italic> from Shikoku, southern Japan.</article-title><source>Research Reports of Kochi University</source><volume>4</volume>(<issue>12</issue>): <fpage>1</fpage>–<lpage>27</lpage>.</mixed-citation></ref><ref id="B5"><mixed-citation xmlns:xlink="http://www.w3.org/1999/xlink" xlink:type="simple"><person-group><name name-style="western"><surname>Hattori</surname><given-names>S</given-names></name></person-group> (<year>1978</year>) <article-title>Studies on the Asiatic species of the genus <italic><tp:taxon-name><tp:taxon-name-part taxon-name-part-type="genus">Porella</tp:taxon-name-part></tp:taxon-name></italic> (<tp:taxon-name><tp:taxon-name-part taxon-name-part-type="class">Hepaticae</tp:taxon-name-part></tp:taxon-name>). VII, a synopsis of Asiatic <tp:taxon-name><tp:taxon-name-part taxon-name-part-type="family">Porellaceae</tp:taxon-name-part></tp:taxon-name>.</article-title><source>The Journal of the Hattori Botanical Laboratory</source><volume>44</volume>: <fpage>91</fpage>–<lpage>120</lpage>.</mixed-citation></ref><ref id="B14"><mixed-citation xmlns:xlink="http://www.w3.org/1999/xlink" xlink:type="simple"><person-group><name name-style="western"><surname>Turland</surname><given-names>NJ</given-names></name><name name-style="western"><surname>Wiersema</surname><given-names>JH</given-names></name><name name-style="western"><surname>Barrie</surname><given-names>FR</given-names></name><name name-style="western"><surname>Greuter</surname><given-names>W</given-names></name><name name-style="western"><surname>Hawksworth</surname><given-names>DL</given-names></name><name name-style="western"><surname>Herendeen</surname><given-names>PS</given-names></name><name name-style="western"><surname>Knapp</surname><given-names>S</given-names></name><name name-style="western"><surname>Kusber</surname><given-names>WH</given-names></name><name name-style="western"><surname>Li</surname><given-names>DZ</given-names></name><name name-style="western"><surname>Marhold</surname><given-names>K</given-names></name><name name-style="western"><surname>May</surname><given-names>TW</given-names></name><name name-style="western"><surname>McNeill</surname><given-names>J</given-names></name><name name-style="western"><surname>Monro</surname><given-names>AM</given-names></name><name name-style="western"><surname>Prado</surname><given-names>J</given-names></name><name name-style="western"><surname>Price</surname><given-names>MJ</given-names></name><name name-style="western"><surname>Smith</surname><given-names>GF</given-names></name></person-group> (<year>2018</year>) International Code of Nomenclature for algae, fungi, and plants (Shenzhen Code) adopted by the Nineteenth International Botanical Congress Shenzhen, China, July 2017. Regnum Vegetabile 159. Koeltz Botanical Books, Glashütten. <ext-link xlink:href="10.12705/Code.2018" ext-link-type="doi" xlink:type="simple">https://doi.org/10.12705/Code.2018</ext-link></mixed-citation></ref><ref id="B4"><mixed-citation xmlns:xlink="http://www.w3.org/1999/xlink" xlink:type="simple"><person-group><name name-style="western"><surname>Hattori</surname><given-names>S</given-names></name></person-group> (<year>1954</year>) <article-title><tp:taxon-name><tp:taxon-name-part taxon-name-part-type="class">Hepaticae</tp:taxon-name-part></tp:taxon-name> Japonicae Exsiccatae Ser. 1–6. Alphabetical list of species.</article-title><source>The Journal of the Hattori Botanical Laboratory</source><volume>12</volume>: <fpage>76</fpage>–<lpage>90</lpage>.</mixed-citation></ref><ref id="B9"><mixed-citation xmlns:xlink="http://www.w3.org/1999/xlink" xlink:type="simple"><person-group><name name-style="western"><surname>Mizutani</surname><given-names>M</given-names></name><name name-style="western"><surname>Hasegawa</surname><given-names>J</given-names></name><name name-style="western"><surname>Iwatsuki</surname><given-names>Z</given-names></name></person-group> (<year>2009</year>) Type Specimens of Liverworts and Hornworts Located in the Herbarium of the Hattori Botanical Laboratory. Hattori Botanical Laboratory, Nichinan, 1–84.</mixed-citation></ref></ref-list></tp:taxon-treatment>
